# Supplementary material for: Modeling the Competition between Misfolded Aβ Conformers That Produce Distinct Types of Amyloid Pathology in Alzheimer’s Disease
Source: Biomolecules. 2022 Jun 24;12(7):886. doi: 10.3390/biom12070886 (PMC9313290; doi:10.3390/biom12070886)
Supplement: Supplementary file 1 [file biomolecules-12-00886-s001.zip]

Archive with 1 entries (1 files):
- biomolecules-1763667-supplementary.pdf
